# Supplementary material for: Callosal Angle Sub-Score of the Radscale in Patients with Idiopathic Normal Pressure Hydrocephalus Is Associated with Positive Tap Test Response
Source: J Clin Med. 2022 May 20;11(10):2898. doi: 10.3390/jcm11102898 (PMC9143138; doi:10.3390/jcm11102898)
Supplement: Supplementary file 1 [file jcm-11-02898-s001.zip]

Archive with 1 entries (1 files):
- jcm-1711446-supplementary.pdf
